# Supplementary material for: iPSC-Derived Cardiomyocytes in Inherited Cardiac Arrhythmias: Pathomechanistic Discovery and Drug Development
Source: Biomedicines. 2023 Jan 25;11(2):334. doi: 10.3390/biomedicines11020334 (PMC9953535; doi:10.3390/biomedicines11020334)
Supplement: Supplementary file 1 [file biomedicines-11-00334-s001.zip]

Archive with 1 entries (1 files):
- biomedicines-2152013-supplementary.pdf
